# Supplementary material for: Physiological and agronomical evaluation of elite rice varieties for adaptation to heat stress
Source: BMC Plant Biol. 2022 May 10;22:236. doi: 10.1186/s12870-022-03604-x (PMC9088053; doi:10.1186/s12870-022-03604-x)
Supplement: Supplementary file 1 — Additional file 1. [file 12870_2022_3604_MOESM1_ESM.xlsx]

## Sheet: Sheet1
Suplementary Table: Temperatue data collected during the two experiments at dry season and rainy season
Month	Temperature under heat stress	Month	Optimal temperature
February	38	July	28
February	38	July	30
February	36	July	27
February	31	July	28
February	34	July	28
February	35	July	28
February	32	July	27
February	35	July	29
February	36	July	27
February	35	July	28
February	38	July	29
February	38	July	26
February	39	July	28
February	39	July	28
February	38	July	29
February	39	July	29
March	39	July	28
March	38	July	28
March	38	July	28
March	34	July	29
March	34	July	28
March	38	July	29
March	38	July	28
March	38	July	30
March	38	August	30
March	38	August	31
March	39	August	31
March	38	August	31
March	37	August	30
March	37	August	28
March	38	August	26
March	37	August	28
March	35	August	29
March	36	August	29
March	37	August	29
March	36	August	30
March	37	August	30
March	37	August	30
March	37	August	26
March	36	August	29
March	37	August	29
March	37	August	30
March	37	August	29
March	36	August	27
March	37	August	26
March	37	August	30
March	36	August	31
April	36	August	31
April	36	August	30
April	35	August	30
April	34	August	30
April	34	August	29
April	35	August	30
April	36	August	31
April	36	September	27
April	36	September	29
April	35	September	31
April	35	September	31
April	34	September	31
April	34	September	27
April	35	September	29
April	36	September	31
April	33	September	31
April	33	September	31
April	33	September	27
April	34	September	29
April	32	September	31
May	33	September	31
May	31	September	29
May	33	September	29
May	34	September	31
May	35	September	29
May	35	September	31
May	33	September	31
May	35	September	29
May	34	September	31
May	33	September	31
May	31	September	31
May	33	September	29
May	33	September	29
May	33	September	29
May	34	September	30
May	32	September	31
May	33	September	32
May	31	September	32
May	33	October	30
May	34	October	29
May	33	October	30
May	35	October	31
May	34	October	31
